# Supplementary material for: Antifungal Activity of Isavuconazole and Comparator Agents against Contemporaneous Mucorales Isolates from USA, Europe, and Asia-Pacific
Source: J Fungi (Basel). 2023 Feb 11;9(2):241. doi: 10.3390/jof9020241 (PMC9960003; doi:10.3390/jof9020241)
Supplement: Supplementary file 1 [file jof-09-00241-s001.zip]

Archive with 1 entries (1 files):
- jof-2128221-supplementary.docx
